# Supplementary material for: Characterization of multidrug-resistant ST363-KL151 Klebsiella variicola clinical isolates harboring blaNDM−9 from Eastern China
Source: BMC Microbiol. 2026 May 19;26:624. doi: 10.1186/s12866-026-05170-w (PMC13366760; doi:10.1186/s12866-026-05170-w)
Supplement: Supplementary file 1 — Supplementary Material 1: Primers used in this study. [file 12866_2026_5170_MOESM1_ESM.xlsx]

## Sheet: Sheet1
Supplementary Table S1. Primers used in this study.
Primer	Description	Sequence (5' - 3')
blaNDM_x001e_9-F	Primer sequences used for PCR detection of resistance genes in transconjugants.	GGCAGCACACTTCCTATCTC
blaNDM_x001e_9-R		GGAATGGCTCATCACGATCA
blaTEM_x001e_1B-F		ATGACAGTAAGAGAATTATGC
blaTEM_x001e_1B-R		TTACCAATGCTTAATCAGTG
aadA2-F		TTACCAACTGACTTGATGAT
aadA2-R		CCATACAGCGATATTGATTT
cmlA1-F		ATGTCATTTACGGCATACTC
cmlA1-R		AACGATTGGGATTTGATGTA
sul1-F		CCTCAGCAATATCGGGATAG
sul1-R		TGTTCGGCATTCTGAATCTC
mgrB-1_spacerF	Spacer oligonucleotides for CRISPR-Cas9-mediated deletion of mgrB	TAGTCGCTGAAAAACTGAACATCC
mgrB-1_spacerR		AAACGGATGTTCAGTTTTTCAGCG
dsmgrB1-1	Primers for amplification of homologous arms used for deletion of mgrB	AACGCGGCGAGAATGACTTT
dsmgrB1-2		TATCCTGGCGACATTGCGTAGACATTTTTCTGCCGACTGA
dsmgrB1-3		TCAGTCGGCAGAAAAATGTCTACGCAATGTCGCCAGGATA
dsmgrB1-4		GCGGCGCGTAAGATTTCTGA
mgrB-2_spacerF	Spacer oligonucleotides for CRISPR-Cas9-mediated restoration of wild-type mgrB	TAGTAATGTCTACGCAATGTCGCC
mgrB-2_spacerR		AAACGGCGACATTGCGTAGACATT
dsmgrB2-1	Primers for amplification of the repair template used for restoration of wild-type mgrB	ATATTACCGCCCGCTATCATGC
dsmgrB2-2		TTAGCCGTTATCAACCACGG
